# Supplementary material for: Naphthalimide-Based Amphiphiles: Synthesis and DFT Studies of the Aggregation and Interaction of a Simplified Model System with Water Molecules
Source: Molecules. 2024 Sep 4;29(17):4204. doi: 10.3390/molecules29174204 (PMC11397715; doi:10.3390/molecules29174204)
Supplement: Supplementary file 1 [file molecules-29-04204-s001.zip]

Archive with 1 entries (1 files):
- molecules-3107073-supplementary.pdf
